# Supplementary material for: Cytotoxic alkyl-quinolones mediate surface-induced virulence in Pseudomonas aeruginosa
Source: PLoS Pathog. 2020 Sep 14;16(9):e1008867. doi: 10.1371/journal.ppat.1008867 (PMC7515202; doi:10.1371/journal.ppat.1008867)
Supplement: S1 Data — (XLSX) [file ppat.1008867.s018.xlsx]

## Sheet: Figure 1
Figure 1C	Strain		Mean	SEM
	-	WT	96.433	0.4428
	-	pqsA	0.07	0.070903
	-	pqsE	88.917	5.5326
	-	pqsH	34.953	6.8432
	-	pqsR	0.38667	0.39165
	-	pqsL	98.497	0.80141
	Poxb20-pqsAE	-	98.667	1.3349
	Poxb20-pqsAE	pqsR	98.667	0.33373
	Poxb20-pqsAE	pqsH	99	0.57803
	Poxb20-pqsAE	pqsHER	88.567	12.832
	Poxb20-pqsAE	pqsHERA	0.195	0.16978
Figure 1D	Time	DMSO	HHQ	PQS	SD-DMSO	SD-HHQ	SD-PQS
	0	100000	100000	100000	-	-	-
	1	422500	335830	335830	15225	52661	40657
	2	1683300	758330	769440	92906	111820	74018
	3	4616700	1233300	655560	620100	11981	745100
Figure 1E	[AQ]	HHQ	SD-HHQ	HQNO	SD-HQNO	PQS	SD-PQS
	50	7.8123	1.2529	36.635	1.6609	3.8154	0.71338
	25	20.408	3.4574	46.61	1.0737	8.3916	0.81178
	10	49.308	7.5712	50.202	1.3916	17.459	0.48306
	5	64.922	6.9747	60.205	1.2409	21.703	1.417
	2.5	73.774	4.9075	87.35	1.4138	34.474	2.3281
	0	100	5.8035	100	3.1442	100	3.1759
Figure 1F	Strain	Rep-1	Rep-2	Rep-3	Rep-4	Rep-5	Mean	SEM
	Control	91.827	100.63	98.351	100.77	95.759	97.469	1.6803
	WT	15.862	30.024	33.102	-	28.124	26.778	3.7804
	pqsA	31.768	44.373	51.269	-	43.622	42.758	4.0472
	Poxb20-pqsAE pqsHER	7.8022	33.417	30.202	30.082	7.7442	21.85	5.7779
	Poxb20-pqsAE pqsHERA	46.34	56.759	58.871	58.461	47.058	53.498	2.8005

## Sheet: Figure 2
Figure 2A	[AQ]	HHQ	PQS	HQNO	SD-HHQ	SD-PQS	SD-HQNO
	100	-	4.7531	0.0069	-	0.1918	0.028078
	50	0.4649	3.4768	-0.01211	0.068159	0.21278	0.0098756
	25	0.3602	1.5244	-0.06364	0.089999	0.10702	0.037812
	12	0.2533	0.9576	0.0171	0.063033	0.061287	0.032182
	6	0.0539	0.7508	-0.0268	0.070801	0.042561	0.033772
	1	-0.03613	-	-0.01488	0.0070118	-	0.049266
Figure 2C	[HHQ]	Biosensor Signal	SD		Curve Fit
	0	1.04022e-10	0.018935		[HHQ]	BS
	1.5625	0.144119	0.0119188		0	0
	6.25	0.377097	0.0464595		1	0.0900735
	12.5	0.519005	0.0717388		2	0.16403
	25	0.685425	0.109253		3	0.225841
					4	0.278271
					5	0.323305
					6	0.362404
					7	0.39667
					8	0.426946
					9	0.453892
					10	0.478027
					11	0.49977
					12	0.519459
					13	0.537373
					14	0.553741
					15	0.568755
					16	0.582577
					17	0.595342
					18	0.607168
					19	0.618155
					20	0.628389
					21	0.637944
					22	0.646887
					23	0.655273
					24	0.663154
					25	0.670574
	pqsH	glass surface
Figure 2E	Condition	Rep-1	Rep-2	Rep-3	Mean	SD
	Planktonic	0.016846	-0.00821165	-0.0297684	-0.00704467	0.0233291
	Surface	0.196282	0.204991	0.167063	0.189445	0.0198672
	WT	A549 surface
Figure 2G	Condition	Rep-1	Rep-2	Rep-3	Mean	SD
	Planktonic	0.00692258	0.0592816	0.0105805	0.0255949	0.0292308
	Surface	1.33141	0.628062	1.09642	1.01863	0.358067

## Sheet: Figure 3
Figure 3A	Condition	Mean	SD
	WT	87.7437	11.3151
	pqsA	0.235849	0.333541
	filtrate	0.495589	0.0337873
		Unlysed		Lysed
		Mean	SD	Mean	SD
Figure 3C	OMVs	87.7437	11.3151	7.0653	4.89462
	Filtrate	0.495589	0.0337873	1.62812	1.124
Figure 3E	Condition	Mean	SEM
	vehicle	1.5068	0.35482
	Wild type	64.676	2.9985
	pqsA	5.0242	3.4386

## Sheet: Figure 4
Figure 4B	Strain	Condition	Mean	SEM		Strain	Condition	Mean	SEM
	WT	planktonic	1.7037	0.71843		Pox-pqsAE WT	planktonic	59.3273	12.2967
	pilY1	planktonic	0.942418	0.139434		Pox-pqsAE pilY1	planktonic	57.2362	13.8067
	lasR	planktonic	2.80976	3.22434		Pox-pqsAE lasR	planktonic	75.1555	6.1839
	WT	surface attached	98.2931	3.38731		Pox-pqsAE WT	surface attached	99.5774	1.08453
	pilY1	surface attached	16.7583	5.63892		Pox-pqsAE pilY1	surface attached	99.7953	1.55004
	lasR	surface attached	1.83727	1.60617		Pox-pqsAE lasR	surface attached	99.5725	1.29418
Figure 4D	Strain	Mean	SEM
	WT	0.22625	0.0037454
	pilY1	0.13172	0.0046901
	lasR	0.018835	0.00044716
Figure 4E	Strain	HHQ	SD-HHQ	PQS	SD-PQS
	WT	3.35481	0.11234	1.59715	0.0370299
	pilY1	2.02585	0.105206	0.817338	0.0510252
	lasR	0.383248	0.105206	-	-
Figure 4F	Strain		Mean	SEM
	-	WT	89.839	5.6789
	-	pilY1	5.5003	4.4525
	-	algR	98.591	0.71099
	-	algR pilY1	94.324	4.4311
	-	aldd54E	90	3
	vector	-	84.667	7.3106
	algD54E	-	7.6667	4.0961
Figure 4G	Target	Mean	SEM
	pqsA	4.09592	0.443751
	PtoL	5.35165	0.969
Figure 4H	Strain	Mean	SEM
	WT	369.667	17.3539
	rhlR	67	22.2149
	vector	408.333	24.3141
	algRD54E	91.6667	8.69617

## Sheet: Supplemental
Figure S1	Substrate	Mean	SD
	planktonic	1.7037	0.71843
	glass	98.2931	3.38731
	plastic	99.0967	0.587647
	agar	88.5192	1.51707
	pdms	93.9465	4.98077
	agarose0.7	98.3113	1.49116
	agarose1.5	94.6097	5.15853
	agarose3.0	98.7157	1.42124
Figure S2	Strain	Mean	SEM
	WT	98.611	1.7013
	pqsA	0.19157	0.23466
	hcnB::Tn	99.821	0.22026
	rhlB::Tn	95.762	2.2377
	phz	99.758	0.29806
	vfr sadC	93.895	0.83191
	pvdS fpvI	94.067	4.0088
	rsmA	95.855	0
	gacA	89.989	9.8569
		WT		pqsA
Figure S3		Mean	SD	Mean	SD
	500	96.26	1.4	0.07	0.12
	250	98.5	1.27	0	0
	50	74.49	19.35	0.29	0.34
	25	1.32	0.32	0.34	0.06
Figure S4	Strain	Mean	SEM
	WT	96.433	0.766044
	pqsH	34.953	11.8387
	POXB20	98.934	0.210112
	POXB15	97.588	0.241922
	POXB11	49.0237	12.4484
Figure S7	[HHQ]	Mean	SEM
	50	97.067	1.9019
	40	57.467	10.173
	30	2.0667	0.4898
	0	0	0
Figure S8	Strain	BS
	Control	2.97429
	POXB11	0.947243
	POXB11	7.3399
	POXB20	25.442
Figure S10B		WT	pqsA
	OMV	40697	38133
	vehicle	6152	4739
Figure S11		Mean	SD
	Lysed	0.258792	0.0573609
	Unlysed	0.234051	0.0240833
Figure S12	Strain	Rep-1	Rep-1	Rep-1	Mean	SD
	WT	6.06881	3.46124	2.605	4.04502	1.80419
	pilY1	0.0879611	0.920892	-1.356	-0.115716	1.15203
	algR	5.41471	4.26594	4.684	4.78822	0.581435
	pilyY1 algR	6.28826	4.3186	4.637	5.08129	1.05733
